# Supplementary material for: Taxonomic changes in Oenothera sections Gaura and Calylophus (Onagraceae)
Source: PhytoKeys. 2013 Nov 4;(28):61–72. doi: 10.3897/phytokeys.28.6143 (PMC3881414; doi:10.3897/phytokeys.28.6143)
Supplement: XML Treatment for Oenothera nealleyi [file phytokeys.28.6143-treatment1.xml]

<!DOCTYPE tp:taxon-treatment
  PUBLIC "-//TaxonX//DTD Taxonomic Treatment Publishing DTD v0 20100105//EN" "tax-treatment-NSO.dtd">
<tp:taxon-treatment xmlns:tp="http://www.plazi.org/taxpub"><tp:treatment-meta><mixed-citation publication-type="journal"><person-group><name><surname>Wagner</surname><given-names>Warren L.</given-names></name><name><surname>Krakos</surname><given-names>Kyra N.</given-names></name><name><surname>Hoch</surname><given-names>Peter C.</given-names></name></person-group><article-title>Taxonomic changes in <italic>Oenothera</italic> sections <italic>Gaura</italic> and <italic>Calylophus</italic> (Onagraceae)</article-title><source>PhytoKeys</source><day>4</day><month>11</month><year>2013</year><volume>2013</volume><issue>28</issue><fpage>61</fpage><lpage>72</lpage><pub-id pub-id-type="doi">10.3897/phytokeys.28.6143</pub-id></mixed-citation></tp:treatment-meta><tp:nomenclature><label>1.</label><tp:taxon-name>
                        <tp:taxon-name-part taxon-name-part-type="genus">Oenothera</tp:taxon-name-part>
                        <tp:taxon-name-part taxon-name-part-type="species">nealleyi</tp:taxon-name-part>
                        <object-id xmlns:xlink="http://www.w3.org/1999/xlink" xlink:type="simple">urn:lsid:ipni.org:names:77133597-1</object-id>
                        <object-id xmlns:xlink="http://www.w3.org/1999/xlink" xlink:type="simple">http://species-id.net/wiki/Oenothera_nealleyi</object-id>
                    </tp:taxon-name><tp:taxon-authority>(J. M. Coulter) Krakos &amp; W. L. Wagner</tp:taxon-authority><tp:taxon-status xmlns:xlink="http://www.w3.org/1999/xlink" xlink:type="simple">comb. nov.</tp:taxon-status></tp:nomenclature><tp:treatment-sec sec-type="Basionym"><title>Basionym.</title><p><italic><tp:taxon-name>Gaura nealleyi</tp:taxon-name></italic> J. M. Coulter, Contr. U.S. Natl. Herb. 1: 38. 1890. <italic><tp:taxon-name>Gaura suffulta nealleyi</tp:taxon-name></italic> (J. M. Coulter) P. H. Raven &amp; Gregory, Mem. Torrey Bot. Club 23: 81. 1973 [“1972”]. <italic><tp:taxon-name>Oenothera suffulta</tp:taxon-name></italic> (Engelmann ex A. Gray) W. L. Wagner &amp; Hoch subsp. <italic>nealleyi</italic> (J. M. Coulter) W. L. Wagner &amp; Hoch, Syst. Bot. Monogr. 83: 214. 2007.</p></tp:treatment-sec><tp:treatment-sec sec-type="Type"><title>Type.</title><p>United States. Texas: Presidio County, Chenate [Chinati] region, 1889, G. C. Nealley 545 [the species entry number (150) from Coulter’s publication also on sheet below 545] (Holotype: US-00015158!; isotype: F!).</p><p><italic><tp:taxon-name>Gaura suffulta</tp:taxon-name></italic> Engelmann ex A. Gray var. <italic>terrellensis</italic> Munz, Bull. Torrey Bot. Club 65: 121. 1928.</p><p>Type: United States. Texas: Terrell County, Sanderson, 1 May 1934, V. L. Cory 8469 (Holotype: POM-200873; Isotype: TAES).</p><p>Annual from a stout taproot, usually branched from the base, 20–70 (-100) cm tall, villous proximally, the leaves subglabrous or sparsely villous along the veins and margins, becoming glandular puberulent in the distal portion of the plant, especially on the outside of the floral tube and the sepals. Leaves: rosette leaves lyrate, 3.5–9 × 0.5–1.5 cm, gradually narrowed to the petiole, cauline leaves 1.5–7 × 0.1–0.6 cm, narrowly lanceolate to linear, margin sinuate-dentate, undulate, subsessile. Flowers 4-merous, opening at sunset; floral tube 10–20 mm; sepals 11–21 mm; petals 10–15 mm; staminal filaments 8–13 mm, anthers 2–6 mm, pollen 90–100% fertile; style 22–36 mm. Capsule indehiscent, 4.5–8 × 2–5 mm, nut-like, hard, woody, not reflexed, the body ellipsoid or ovoid, broadly winged on the angles and deeply furrowed between the angles, lower angles or projections of the wings at or above the middle prominent; stipe 0.2–2.2 mm long. Seeds 3–4 (-5), 2–3 (-4) mm, ovoid, usually flattened on one or several sides by crowding in the fruit, yellowish to light brown. Gametic chromosome number: n = 7. Self-incompatible.</p></tp:treatment-sec><tp:treatment-sec sec-type="Phenology and distribution"><title>Phenology and distribution.</title><p>Flowering from April to October. Trans-Pecos Texas and northern Coahuila, Mexico, north to Bernalillo and Torrance counties, New Mexico, in washes and other sandy places, grasslands, and extending to pinyon-juniper woodlands; 1220–2140 m.</p><p><xref ref-type="bibr" rid="B8">Raven and Gregory (1972)</xref> considered <!--PageBreak--><italic><tp:taxon-name>Oenothera nealleyi</tp:taxon-name></italic> to represent an unevenly intergrading entity with <italic><tp:taxon-name>Oenothera suffulta</tp:taxon-name></italic> based on geographical merging of some of the characteristics that distinguish them and because the entity from Terrell County, Texas, described as <italic><tp:taxon-name>Gaura suffulta</tp:taxon-name></italic> var. <italic>terrellensis</italic> Munz has a combination of characteristics of the two taxa. The origin of these plants from Terrell County should be further explored. For now we here continue to include this name in the synonymy of <italic><tp:taxon-name>Oenothera nealleyi</tp:taxon-name></italic>. The molecular data (<xref ref-type="bibr" rid="B4">Krakos 2011</xref>; unpubl.) suggest that <italic><tp:taxon-name>Oenothera nealleyi</tp:taxon-name></italic> is not as closely related to <italic><tp:taxon-name>Oenothera suffulta</tp:taxon-name></italic> as suggested by <xref ref-type="bibr" rid="B8">Raven and Gregory (1972)</xref>, given the placement in the phylogeny and the difference in scent profiles for these two taxa. <italic><tp:taxon-name>Oenothera suffulta</tp:taxon-name></italic> is a member of a strongly supported clade (<xref ref-type="fig" rid="F1">Fig. 1</xref>) consisting of it along with <italic><tp:taxon-name>Oenothera triangulata</tp:taxon-name></italic>  and <italic><tp:taxon-name>Oenothera patriciae</tp:taxon-name></italic>, while <italic><tp:taxon-name>Oenothera nealleyi</tp:taxon-name></italic> is a member of a polytomy that consists of other species of subsect. <italic><tp:taxon-name>Gaura</tp:taxon-name></italic>, with the <italic><tp:taxon-name>Oenothera suffulta</tp:taxon-name></italic> - <italic><tp:taxon-name>Oenothera triangulata</tp:taxon-name></italic> - <italic><tp:taxon-name>Oenothera patriciae</tp:taxon-name></italic> clade sister to it. <italic><tp:taxon-name>Oenothera nealleyi</tp:taxon-name></italic> has a strong sweet scent, characterized by benzaldehyde (almond), cinnamaldehyde, cinnamic alcohol (cinnamon), methyl salicylate and its methyl ether (wintergreen), neral and geranial (citronella), and nerol and geraniol (lemon) (R. Raguso, pers. comm.), whereas <italic><tp:taxon-name>Oenothera suffulta</tp:taxon-name></italic> does not have a discernible scent. This difference in scent probably plays a key role in the pollination syndromes for these species.</p></tp:treatment-sec><tp:treatment-sec><!--Section generated to contain objects referenced in tp:taxon-treatment.--><fig id="F1" position="float" orientation="portrait"><label>Figure 1.</label><caption><p>Portion of a Bayesian tree of <italic><tp:taxon-name>Oenothera</tp:taxon-name></italic> sect. <italic><tp:taxon-name>Gaura</tp:taxon-name></italic> within a larger analysis of one of two major clades of <italic><tp:taxon-name>Oenothera</tp:taxon-name></italic>, which has been referred to as clade B by <xref ref-type="bibr" rid="B12">Wagner et al. (2007)</xref> with several outgroup species of the other major clade (A) of <italic><tp:taxon-name>Oenothera</tp:taxon-name></italic> from Krakos et al. (unpubl.). The phylogeny is based on nuclear sequences of <italic>ITS</italic> and <italic>ETS</italic> and the chloroplast markers <italic>rps</italic>16, <italic>ndh</italic>F, <italic>trn</italic>L-F, and <italic>rbcl</italic>. The labels use the most recent prior taxonomy, placing the group in <italic><tp:taxon-name>Oenothera</tp:taxon-name></italic> (<xref ref-type="bibr" rid="B12">Wagner et al. 2007</xref>), using the taxon delimitations of <xref ref-type="bibr" rid="B8">Raven and Gregory (1972)</xref>. The taxa involved in the proposed changes here are in bold. Numbers above nodes indicate Bayesian posterior probability values.</p></caption><graphic xmlns:xlink="http://www.w3.org/1999/xlink" xlink:href="PhytoKeys-028-061-g001.jpg" position="float" orientation="portrait" xlink:type="simple"/></fig></tp:treatment-sec><ref-list><ref id="B8"><mixed-citation xmlns:xlink="http://www.w3.org/1999/xlink" xlink:type="simple"><person-group><name name-style="western"><surname>Raven</surname><given-names>PH</given-names></name><name name-style="western"><surname>Gregory</surname><given-names>DP</given-names></name></person-group> (<year>1972</year>) <article-title>A revision of the genus <italic>Gaura</italic> (Onagraceae).</article-title><source>Memoirs of the Torrey Botanical Club.</source><volume>23</volume>: <fpage>1</fpage>–<lpage>96</lpage>. <comment>[published 22 January 1973]</comment></mixed-citation></ref><ref id="B4"><mixed-citation xmlns:xlink="http://www.w3.org/1999/xlink" xlink:type="simple"><person-group><name name-style="western"><surname>Krakos</surname><given-names>K</given-names></name></person-group> (<year>2011</year>) <article-title>The evolution and reproductive ecology of <italic>Oenothera</italic> (Onagraceae).</article-title><comment>Ph. D.</comment>, <publisher-name>Washington University</publisher-name>. <source>Electronic Theses and Dissertations</source>. Paper <pub-id pub-id-type="other">601</pub-id>.</mixed-citation></ref><ref id="B12"><mixed-citation xmlns:xlink="http://www.w3.org/1999/xlink" xlink:type="simple"><person-group><name name-style="western"><surname>Wagner</surname><given-names>WL</given-names></name><name name-style="western"><surname>Hoch</surname><given-names>PC</given-names></name><name name-style="western"><surname>Raven</surname><given-names>PH</given-names></name></person-group> (<year>2007</year>) <article-title>Revised classification of the Onagraceae.</article-title><source>Systematic Botany Monographs</source><volume>83</volume>: <fpage>1</fpage>-<lpage>240</lpage>.</mixed-citation></ref></ref-list></tp:taxon-treatment>
