# Supplementary material for: Taxonomic changes in Oenothera sections Gaura and Calylophus (Onagraceae)
Source: PhytoKeys. 2013 Nov 4;(28):61–72. doi: 10.3897/phytokeys.28.6143 (PMC3881414; doi:10.3897/phytokeys.28.6143)
Supplement: XML Treatment for Oenothera suffulta [file phytokeys.28.6143-treatment2.xml]

<!DOCTYPE tp:taxon-treatment
  PUBLIC "-//TaxonX//DTD Taxonomic Treatment Publishing DTD v0 20100105//EN" "tax-treatment-NSO.dtd">
<tp:taxon-treatment xmlns:tp="http://www.plazi.org/taxpub"><tp:treatment-meta><mixed-citation publication-type="journal"><person-group><name><surname>Wagner</surname><given-names>Warren L.</given-names></name><name><surname>Krakos</surname><given-names>Kyra N.</given-names></name><name><surname>Hoch</surname><given-names>Peter C.</given-names></name></person-group><article-title>Taxonomic changes in <italic>Oenothera</italic> sections <italic>Gaura</italic> and <italic>Calylophus</italic> (Onagraceae)</article-title><source>PhytoKeys</source><day>4</day><month>11</month><year>2013</year><volume>2013</volume><issue>28</issue><fpage>61</fpage><lpage>72</lpage><pub-id pub-id-type="doi">10.3897/phytokeys.28.6143</pub-id></mixed-citation></tp:treatment-meta><tp:nomenclature><label>2.</label><tp:taxon-name>
                        <tp:taxon-name-part taxon-name-part-type="genus">Oenothera</tp:taxon-name-part>
                        <tp:taxon-name-part taxon-name-part-type="species">suffulta</tp:taxon-name-part>
                        <object-id xmlns:xlink="http://www.w3.org/1999/xlink" xlink:type="simple">http://species-id.net/wiki/Oenothera_suffulta</object-id>
                    </tp:taxon-name><tp:taxon-authority>(Engelmann ex A. Gray) W. L. Wagner &amp; Hoch, Syst. Bot. Monogr. 83: 214. 2007.</tp:taxon-authority></tp:nomenclature><tp:treatment-sec sec-type="Basionym"><title>Basionym.</title><p><italic><tp:taxon-name>Gaura suffulta</tp:taxon-name></italic> Engelmann ex A. Gray, Bost. J. Nat. Hist. 6: 190. 1850.</p></tp:treatment-sec><tp:treatment-sec sec-type="Type"><title>Type.</title><p>United States. Texas: Comal County, New Braunfels, May 1847, F. Lindheimer 611 (Lectotype, designated by Raven &amp; Gregory, 1972 [1973]: 80, GH- 00054125!; Isolectotypes: BM, F!, GH [3]!, K [2]!, LE, M!, MO [3]!, NY!, PH, TEX!,, US[2]!, YU!).</p><!--PageBreak--><p>Annual from a stout taproot, moderately branched from the base, 25–120 cm tall, villous proximally, the leaves subglabrous or sparsely villous along the veins and around the margins, becoming glabrous distally or rarely sparsely villous on the bracts. Leaves: rosette leaves 7–11 × 0.1–2.3 cm, lyrate, gradually narrowed to the petiole; cauline leaves 1–9.5 × 0.1–2.3, narrowly lanceolate to linear, margin sinuate-dentate, undulate, subsessile. Flowers 4-merous, opening at sunset; floral tube 6.5–14 mm; sepals 11–21 mm; petals 10–15 mm; staminal filaments 6–9 mm, anthers 2–6 mm, pollen 90–100% fertile; style 16–32 mm. Capsule indehiscent, 4.5–8 × 2–5 mm, nut-like, hard, woody, not reflexed, the body ellipsoid or ovoid, broadly winged on the angles and deeply furrowed between the angles, without prominent lower corners or projections of the wings at or above the middle; stipe 0–1 mm long. Seeds (1-)2–4,  2–2.5 mm, ovoid, usually flattened on one or several sides by crowding in the fruit, yellowish to light brown. Gametic chromosome number: n = 7. Self-incompatible.</p></tp:treatment-sec><tp:treatment-sec sec-type="Phenology and distribution"><title>Phenology and distribution.</title><p>Flowering from April to June. Common in western Texas, but rare elsewhere throughout the state and absent in the Trans-Pecos; southern Oklahoma, east to Tulsa, Okfuskee, and Coal counties, and in Woodward County, in open, sandy places; 10–1010 m.</p></tp:treatment-sec></tp:taxon-treatment>
