# Supplementary material for: Taxonomic changes in Oenothera sections Gaura and Calylophus (Onagraceae)
Source: PhytoKeys. 2013 Nov 4;(28):61–72. doi: 10.3897/phytokeys.28.6143 (PMC3881414; doi:10.3897/phytokeys.28.6143)
Supplement: XML Treatment for Oenothera dodgeniana [file phytokeys.28.6143-treatment3.xml]

<!DOCTYPE tp:taxon-treatment
  PUBLIC "-//TaxonX//DTD Taxonomic Treatment Publishing DTD v0 20100105//EN" "tax-treatment-NSO.dtd">
<tp:taxon-treatment xmlns:tp="http://www.plazi.org/taxpub"><tp:treatment-meta><mixed-citation publication-type="journal"><person-group><name><surname>Wagner</surname><given-names>Warren L.</given-names></name><name><surname>Krakos</surname><given-names>Kyra N.</given-names></name><name><surname>Hoch</surname><given-names>Peter C.</given-names></name></person-group><article-title>Taxonomic changes in <italic>Oenothera</italic> sections <italic>Gaura</italic> and <italic>Calylophus</italic> (Onagraceae)</article-title><source>PhytoKeys</source><day>4</day><month>11</month><year>2013</year><volume>2013</volume><issue>28</issue><fpage>61</fpage><lpage>72</lpage><pub-id pub-id-type="doi">10.3897/phytokeys.28.6143</pub-id></mixed-citation></tp:treatment-meta><tp:nomenclature><label>3.</label><tp:taxon-name>
                        <tp:taxon-name-part taxon-name-part-type="genus">Oenothera</tp:taxon-name-part>
                        <tp:taxon-name-part taxon-name-part-type="species">dodgeniana</tp:taxon-name-part>
                        <object-id xmlns:xlink="http://www.w3.org/1999/xlink" xlink:type="simple">urn:lsid:ipni.org:names:77133475-1</object-id>
                    </tp:taxon-name><tp:taxon-authority>Krakos &amp; W. L. Wagner</tp:taxon-authority><tp:taxon-status xmlns:xlink="http://www.w3.org/1999/xlink" xlink:type="simple">nom. nov.</tp:taxon-status></tp:nomenclature><tp:treatment-sec sec-type="Basionym"><title>Basionym.</title><p><italic><tp:taxon-name>Gaura neomexicana</tp:taxon-name></italic> Wooton, Bull. Torrey Bot. Club 25: 307. 1898, non <italic><tp:taxon-name>Oenothera neomexicana</tp:taxon-name></italic> (Small) Munz (1931). <italic><tp:taxon-name>Oenothera coloradensis</tp:taxon-name></italic> (Rydberg) W. L. Wagner &amp; Hoch subsp. <italic>neomexicana</italic> (Wooton) W. L. Wagner &amp; Hoch, Syst. Bot. Monogr. 83: 211. 2007.</p></tp:treatment-sec><tp:treatment-sec sec-type="Type"><title>Type.</title><p>United States. New Mexico: Lincoln County, White Mts., 6500 ft, 25 Jul 1897, E. O. Wooton 204 (Holotype: US-330429!; Isotypes: AC!, E!, GH!, K!, LE, MIN, MO! ND, NY [2]!, P, US!).</p><p>Biennial from a stout fleshy taproot, with a single or a few branches from the base, 50–120 cm tall, villous and strigillose proximally, leaves subglabrous or strigillose, becoming also glandular puberulent distally, and sometimes also sparsely villous. Leaves: rosette leaves 6–20 × 1–3 cm; cauline leaves 5–10 × 1–2.5 cm, lanceolate to narrowly elliptic, subentire to repand-denticulate. Flowers 4-merous, opening at sunset; floral tube 10–11 mm; sepals 11–15 mm; petals 11–13.5 mm; staminal filaments 6.5–9 mm, anthers 2.5–4 mm long, pollen 90–100% fertile; style 22–28 mm. Capsule indehiscent, 9–11 × 3–5 mm, nut-like, hard, woody, not reflexed, the body ellipsoid or ovoid, sharply 4-angled, with fairly deep furrows alternating with the angles for 2–3 mm from the apex, ribbed from base of furrow to base of the fruit. Seeds 2–4, 2–3 mm, yellowish to light brown. Gametic chromosome number: n = 7. Self-compatible.</p></tp:treatment-sec><tp:treatment-sec sec-type="Phenology and distribution"><title>Phenology and distribution.</title><p>Flowering from June to September.In the western foothills of the San Juan Mountains in Archuleta County, Colorado, and Rio Arriba <!--PageBreak-->County, New Mexico; Sierra Blanca and Sacramento Mountains in Lincoln and Otero counties, south-central New Mexico. Collected once at Durango, La Plata County, Colorado (<xref ref-type="bibr" rid="B8">Raven and Gregory 1972</xref>), but has not since been recollected; found in mountain meadow openings in coniferous forests; 1830–2640 m.</p><p>The new name for this species is to honor David and Judy Dodgen of Cloudcroft, New Mexico, landowners who graciously allowed one of us (Krakos) to conduct research on their land, which harbors populations of this rare species. <italic><tp:taxon-name>Oenothera dodgeniana</tp:taxon-name></italic> and <italic><tp:taxon-name>Oenothera coloradensis</tp:taxon-name></italic> were considered by <xref ref-type="bibr" rid="B8">Raven and Gregory (1972)</xref> to represent a relict species along the eastern flank of the Rocky Mountains that arose from more widespread species farther to the east, such as <italic><tp:taxon-name>Oenothera filiformis</tp:taxon-name></italic>. The new molecular analyses revealed that <italic><tp:taxon-name>Oenothera coloradensis</tp:taxon-name></italic> is closely related to <italic><tp:taxon-name>Oenothera filiformis</tp:taxon-name></italic> (<xref ref-type="fig" rid="F1">Fig. 1</xref>). <italic><tp:taxon-name>Oenothera coloradensis</tp:taxon-name></italic> is the first branch of a subclade within the subsect. <italic><tp:taxon-name>Gaura</tp:taxon-name></italic> clade that includes <italic><tp:taxon-name>Oenothera filiformis</tp:taxon-name></italic> and a terminal sister pair of <italic><tp:taxon-name>Oenothera gaura</tp:taxon-name></italic> and <italic><tp:taxon-name>Oenothera simulans</tp:taxon-name></italic>. These relationships suggest that <italic><tp:taxon-name>Oenothera coloradensis</tp:taxon-name></italic> may represent a relictual species and have a shared ancestry with <italic><tp:taxon-name>Oenothera filiformis</tp:taxon-name></italic>. <italic><tp:taxon-name>Oenothera dodgeniana</tp:taxon-name></italic>, on the other hand, belongs to a subclade which is sister to that containing <italic><tp:taxon-name>Oenothera coloradensis</tp:taxon-name></italic>, and within that subclade is sister to <italic><tp:taxon-name>Oenothera demareei</tp:taxon-name></italic> and <italic><tp:taxon-name>Oenothera lindheimeri</tp:taxon-name></italic>. So, although <italic><tp:taxon-name>Oenothera dodgeniana</tp:taxon-name></italic> is fairly closely related to <italic><tp:taxon-name>Oenothera coloradensis</tp:taxon-name></italic>, the two taxa seem to have had independent origins that have led to distributions along the eastern flank of the Rocky Mountains.</p></tp:treatment-sec><tp:treatment-sec><!--Section generated to contain objects referenced in tp:taxon-treatment.--><fig id="F1" position="float" orientation="portrait"><label>Figure 1.</label><caption><p>Portion of a Bayesian tree of <italic><tp:taxon-name>Oenothera</tp:taxon-name></italic> sect. <italic><tp:taxon-name>Gaura</tp:taxon-name></italic> within a larger analysis of one of two major clades of <italic><tp:taxon-name>Oenothera</tp:taxon-name></italic>, which has been referred to as clade B by <xref ref-type="bibr" rid="B12">Wagner et al. (2007)</xref> with several outgroup species of the other major clade (A) of <italic><tp:taxon-name>Oenothera</tp:taxon-name></italic> from Krakos et al. (unpubl.). The phylogeny is based on nuclear sequences of <italic>ITS</italic> and <italic>ETS</italic> and the chloroplast markers <italic>rps</italic>16, <italic>ndh</italic>F, <italic>trn</italic>L-F, and <italic>rbcl</italic>. The labels use the most recent prior taxonomy, placing the group in <italic><tp:taxon-name>Oenothera</tp:taxon-name></italic> (<xref ref-type="bibr" rid="B12">Wagner et al. 2007</xref>), using the taxon delimitations of <xref ref-type="bibr" rid="B8">Raven and Gregory (1972)</xref>. The taxa involved in the proposed changes here are in bold. Numbers above nodes indicate Bayesian posterior probability values.</p></caption><graphic xmlns:xlink="http://www.w3.org/1999/xlink" xlink:href="PhytoKeys-028-061-g001.jpg" position="float" orientation="portrait" xlink:type="simple"/></fig></tp:treatment-sec><ref-list><ref id="B8"><mixed-citation xmlns:xlink="http://www.w3.org/1999/xlink" xlink:type="simple"><person-group><name name-style="western"><surname>Raven</surname><given-names>PH</given-names></name><name name-style="western"><surname>Gregory</surname><given-names>DP</given-names></name></person-group> (<year>1972</year>) <article-title>A revision of the genus <italic>Gaura</italic> (Onagraceae).</article-title><source>Memoirs of the Torrey Botanical Club.</source><volume>23</volume>: <fpage>1</fpage>–<lpage>96</lpage>. <comment>[published 22 January 1973]</comment></mixed-citation></ref><ref id="B12"><mixed-citation xmlns:xlink="http://www.w3.org/1999/xlink" xlink:type="simple"><person-group><name name-style="western"><surname>Wagner</surname><given-names>WL</given-names></name><name name-style="western"><surname>Hoch</surname><given-names>PC</given-names></name><name name-style="western"><surname>Raven</surname><given-names>PH</given-names></name></person-group> (<year>2007</year>) <article-title>Revised classification of the Onagraceae.</article-title><source>Systematic Botany Monographs</source><volume>83</volume>: <fpage>1</fpage>-<lpage>240</lpage>.</mixed-citation></ref></ref-list></tp:taxon-treatment>
