# Supplementary material for: Taxonomic changes in Oenothera sections Gaura and Calylophus (Onagraceae)
Source: PhytoKeys. 2013 Nov 4;(28):61–72. doi: 10.3897/phytokeys.28.6143 (PMC3881414; doi:10.3897/phytokeys.28.6143)
Supplement: XML Treatment for Oenothera coloradensis [file phytokeys.28.6143-treatment4.xml]

<!DOCTYPE tp:taxon-treatment
  PUBLIC "-//TaxonX//DTD Taxonomic Treatment Publishing DTD v0 20100105//EN" "tax-treatment-NSO.dtd">
<tp:taxon-treatment xmlns:tp="http://www.plazi.org/taxpub"><tp:treatment-meta><mixed-citation publication-type="journal"><person-group><name><surname>Wagner</surname><given-names>Warren L.</given-names></name><name><surname>Krakos</surname><given-names>Kyra N.</given-names></name><name><surname>Hoch</surname><given-names>Peter C.</given-names></name></person-group><article-title>Taxonomic changes in <italic>Oenothera</italic> sections <italic>Gaura</italic> and <italic>Calylophus</italic> (Onagraceae)</article-title><source>PhytoKeys</source><day>4</day><month>11</month><year>2013</year><volume>2013</volume><issue>28</issue><fpage>61</fpage><lpage>72</lpage><pub-id pub-id-type="doi">10.3897/phytokeys.28.6143</pub-id></mixed-citation></tp:treatment-meta><tp:nomenclature><label>4.</label><tp:taxon-name>
                        <tp:taxon-name-part taxon-name-part-type="genus">Oenothera</tp:taxon-name-part>
                        <tp:taxon-name-part taxon-name-part-type="species">coloradensis</tp:taxon-name-part>
                        <object-id xmlns:xlink="http://www.w3.org/1999/xlink" xlink:type="simple">http://species-id.net/wiki/Oenothera_coloradensis</object-id>
                    </tp:taxon-name><tp:taxon-authority>(Rydberg) W. L. Wagner &amp; Hoch, Syst. Bot. Monogr. 83: 211. 2007.</tp:taxon-authority></tp:nomenclature><tp:treatment-sec sec-type="Basionym"><title>Basionym.</title><p><italic><tp:taxon-name>Gaura coloradensis</tp:taxon-name></italic> Rydberg, Bull. Torrey Bot. Club 31: 572. 1904. <italic><tp:taxon-name>Gaura neomexicana</tp:taxon-name></italic> var. <italic>coloradensis</italic> (Rydberg) Munz, Bull. Torrey Bot. Club 65: 114. 1938. <italic><tp:taxon-name>Gaura neomexicana coloradensis</tp:taxon-name></italic> (Rydberg) P. H. Raven &amp; Gregory, Mem. Torrey Bot. Club 23: 63. 1973 [“1972”].</p></tp:treatment-sec><tp:treatment-sec sec-type="Type"><title>Type.</title><p>United States. Colorado: Larimer County, Ft. Collins, 5000 ft, 8 Jul 1895, J. M. Cowen s.n. (Holotype: NY-BC00232160!; Isotype: GH!).</p><p>Biennial from a stout, fleshy taproot, with several branches from the base, 50–80(-100) cm tall, strigillose proximally, becoming glandular puberulent and strigillose distally. Leaves: rosette leaves 4–18 × 1.5–4 cm; cauline leaves 5–13 × 1–4 cm, very narrowly elliptic, subglabrous or strigillose, margin subentire to repand-denticulate. Flowers 4-merous, opening at sunset; floral tube 8–12 mm; sepals 9.5–13 mm; petals 7–12 mm; staminal filaments 6.5–9 mm, anthers 2.5–4 mm, pollen 90–100% fertile; style 19–25 mm. Capsule indehiscent, 6–8.5 × 2–3 mm, nut-like, hard, woody, not reflexed, the body ellipsoid or ovoid, sharply 4-angled, with fairly deep furrows alternating with the angles for 2–3 mm from the apex, ribbed from base of furrow to base of the fruit. Seeds 1–4, 2–3 mm, yellowish to light brown. Gametic chromosome number: n = 7. Probably self-compatible.</p><!--PageBreak--></tp:treatment-sec><tp:treatment-sec sec-type="Phenology and distribution"><title>Phenology and distribution.</title><p>Flowering in July and August.In early successional vegetation of the North and South Platte River watersheds on the high plains, sloping floodplains, and drainage base in heavy soils, from southern Laramie and Platte counties in Wyoming, northern Weld County, Colorado, formerly near Fort Collins, Larimer County, Colorado, and in western Kimbal County, Nebraska; 1530–1950 m.</p><p>The Colorado butterfly plant is currently known from fewer than two dozen populations and has been federally listed as a Threatened species in the U.S. (<xref ref-type="bibr" rid="B11">USDI Fish and Wildlife Service 2000</xref>). The primary threats are agricultural use of habitat, herbicide spraying to control weed species, and livestock trampling and grazing (see <xref ref-type="bibr" rid="B1">Fertig 2000</xref>, <xref ref-type="bibr" rid="B2">Heidel and Handley 2011</xref>, <xref ref-type="bibr" rid="B7">NatureServe 2013</xref>). Recent study by Krakos (unpubl.) has determined this species to probably be self-compatible.</p></tp:treatment-sec><ref-list><ref id="B11"><mixed-citation xmlns:xlink="http://www.w3.org/1999/xlink" xlink:type="simple"><person-group><name name-style="western"><surname>USDI Fish and Wildlife Service</surname></name></person-group> (<year>2000</year>) <article-title>Endangered and threatened wildlife and plants: Threatened status for the Colorado butterfly plant (<italic>Gaura neomexicana</italic> ssp. <italic>coloradensis</italic>) from southeastern Wyoming, northcentral Colorado, and extreme western Nebraska.</article-title><source>Federal Register</source><volume>65</volume>(<issue>202</issue>): <fpage>62302</fpage>-<lpage>62310</lpage>.</mixed-citation></ref><ref id="B1"><mixed-citation xmlns:xlink="http://www.w3.org/1999/xlink" xlink:type="simple"><person-group><name name-style="western"><surname>Fertig</surname><given-names>W</given-names></name></person-group> (<year>2000</year>) <article-title>Colorado butterfly plant (<italic>Gaura neomexicana</italic> ssp. <italic>coloradensis</italic>) on F.E. Warren Air Force Base.</article-title><source>Report prepared for the U.S. Air Force by the Wyoming Natural Diversity Database</source>, <publisher-name>University of Wyoming</publisher-name>, <publisher-loc>Laramie, WY</publisher-loc>.</mixed-citation></ref><ref id="B2"><mixed-citation xmlns:xlink="http://www.w3.org/1999/xlink" xlink:type="simple"><person-group><name name-style="western"><surname>Heidel</surname><given-names>B</given-names></name><name name-style="western"><surname>Handley</surname><given-names>J</given-names></name></person-group> (<year>2011</year>) <article-title>23-year population trends of Colorado butterfly plant <italic>(Gaura neomexicana</italic> ssp. <italic>coloradensis</italic>; Onagraceae), a short-lived riparian species on F. E. Warren Air Force Base, Laramie County, Wyoming by the Wyoming Natural Diversity Database</article-title>, <publisher-name>University of Wyoming</publisher-name>, <publisher-loc>Laramie, WY</publisher-loc>.</mixed-citation></ref><ref id="B7"><mixed-citation xmlns:xlink="http://www.w3.org/1999/xlink" xlink:type="simple"><person-group><name name-style="western"><surname>NatureServe</surname></name></person-group> (<year>2013</year>) <source>NatureServe Explorer: An online encyclopedia of life [web application]. Version 7.1. NatureServe, Arlington, Virginia.</source><ext-link ext-link-type="uri" xlink:href="http://www.natureserve.org/explorer" xlink:type="simple">http://www.natureserve.org/explorer</ext-link><comment>[accessed 10 August 2013]</comment></mixed-citation></ref></ref-list></tp:taxon-treatment>
