# Supplementary material for: Taxonomic changes in Oenothera sections Gaura and Calylophus (Onagraceae)
Source: PhytoKeys. 2013 Nov 4;(28):61–72. doi: 10.3897/phytokeys.28.6143 (PMC3881414; doi:10.3897/phytokeys.28.6143)
Supplement: XML Treatment for Oenothera hexandra (Ortega) W. L. Wagner & Hoch subsp. gracilis [file phytokeys.28.6143-treatment6.xml]

<!DOCTYPE tp:taxon-treatment
  PUBLIC "-//TaxonX//DTD Taxonomic Treatment Publishing DTD v0 20100105//EN" "tax-treatment-NSO.dtd">
<tp:taxon-treatment xmlns:tp="http://www.plazi.org/taxpub"><tp:treatment-meta><mixed-citation publication-type="journal"><person-group><name><surname>Wagner</surname><given-names>Warren L.</given-names></name><name><surname>Krakos</surname><given-names>Kyra N.</given-names></name><name><surname>Hoch</surname><given-names>Peter C.</given-names></name></person-group><article-title>Taxonomic changes in <italic>Oenothera</italic> sections <italic>Gaura</italic> and <italic>Calylophus</italic> (Onagraceae)</article-title><source>PhytoKeys</source><day>4</day><month>11</month><year>2013</year><volume>2013</volume><issue>28</issue><fpage>61</fpage><lpage>72</lpage><pub-id pub-id-type="doi">10.3897/phytokeys.28.6143</pub-id></mixed-citation></tp:treatment-meta><tp:nomenclature><tp:taxon-name>
                        <tp:taxon-name-part taxon-name-part-type="genus">Oenothera</tp:taxon-name-part>
                        <tp:taxon-name-part taxon-name-part-type="species">hexandra</tp:taxon-name-part>
                        <tp:taxon-name-part taxon-name-part-type="taxon-authority">(Ortega) W. L. Wagner &amp; Hoch</tp:taxon-name-part>
                        <tp:taxon-name-part taxon-name-part-type="taxon-status">subsp.</tp:taxon-name-part>
                        <tp:taxon-name-part taxon-name-part-type="subspecies">gracilis</tp:taxon-name-part>
                    </tp:taxon-name><tp:taxon-authority>(Wooton &amp; Standley) W. L. Wagner &amp; Hoch, Syst. Bot. Monogr. 83: 213. 2007.</tp:taxon-authority></tp:nomenclature><tp:treatment-sec sec-type="Basionym"><title>Basionym.</title><p><italic><tp:taxon-name>Gaura gracilis</tp:taxon-name></italic> Wooton &amp; Standley, Contr. U.S. Natl. Herb. 16: 153. 1913. <italic><tp:taxon-name>Gaura hexandra gracilis</tp:taxon-name></italic> (Wooton &amp; Standley) P. H. Raven &amp; Gregory, Mem. Torrey Bot. Club 23: 87. 1973 [“1972”].</p></tp:treatment-sec><tp:treatment-sec sec-type="Type"><title>Type.</title><p>United States. New Mexico: Grant County, Ft. Bayard forest nursery, 29 Aug 1905, J. C. Blumer 44 (Holotype: US-499693!; isotypes: GH!). Epithet not available in <italic><tp:taxon-name>Oenothera</tp:taxon-name></italic> as there are two earlier uses: <italic><tp:taxon-name>Oenothera gracilis</tp:taxon-name></italic> (Phil.) H. Léveillé, 1905 (syn. for <italic><tp:taxon-name>Gayophytum micranthum</tp:taxon-name></italic> Hooker &amp; Arnott) and <italic><tp:taxon-name>Oenothera gracilis</tp:taxon-name></italic> Schrader ex Fischer &amp; Meyer, 1835 (syn. For <italic><tp:taxon-name>Oenothera perennis</tp:taxon-name></italic> L.).</p></tp:treatment-sec></tp:taxon-treatment>
