# Supplementary material for: Taxonomic changes in Oenothera sections Gaura and Calylophus (Onagraceae)
Source: PhytoKeys. 2013 Nov 4;(28):61–72. doi: 10.3897/phytokeys.28.6143 (PMC3881414; doi:10.3897/phytokeys.28.6143)
Supplement: XML Treatment for Gaura brassicacea [file phytokeys.28.6143-treatment8.xml]

<!DOCTYPE tp:taxon-treatment
  PUBLIC "-//TaxonX//DTD Taxonomic Treatment Publishing DTD v0 20100105//EN" "tax-treatment-NSO.dtd">
<tp:taxon-treatment xmlns:tp="http://www.plazi.org/taxpub"><tp:treatment-meta><mixed-citation publication-type="journal"><person-group><name><surname>Wagner</surname><given-names>Warren L.</given-names></name><name><surname>Krakos</surname><given-names>Kyra N.</given-names></name><name><surname>Hoch</surname><given-names>Peter C.</given-names></name></person-group><article-title>Taxonomic changes in <italic>Oenothera</italic> sections <italic>Gaura</italic> and <italic>Calylophus</italic> (Onagraceae)</article-title><source>PhytoKeys</source><day>4</day><month>11</month><year>2013</year><volume>2013</volume><issue>28</issue><fpage>61</fpage><lpage>72</lpage><pub-id pub-id-type="doi">10.3897/phytokeys.28.6143</pub-id></mixed-citation></tp:treatment-meta><tp:nomenclature><tp:taxon-name>
                        <tp:taxon-name-part taxon-name-part-type="genus">Gaura</tp:taxon-name-part>
                        <tp:taxon-name-part taxon-name-part-type="species">brassicacea</tp:taxon-name-part>
                    </tp:taxon-name><tp:taxon-authority>Wooton &amp; Standley, Contr. U.S. Natl. Herb. 16: 152. 1913.</tp:taxon-authority></tp:nomenclature><tp:treatment-sec sec-type="Type"><title>Type.</title><p>United States. New Mexico: Socorro County, Socorro, May 1881, G.R. Vasey s.n. (Holotype: US-45764!).</p><!--PageBreak--></tp:treatment-sec></tp:taxon-treatment>
