# Supplementary material for: Taxonomic changes in Oenothera sections Gaura and Calylophus (Onagraceae)
Source: PhytoKeys. 2013 Nov 4;(28):61–72. doi: 10.3897/phytokeys.28.6143 (PMC3881414; doi:10.3897/phytokeys.28.6143)
Supplement: XML Treatment for Gaura glandulosa [file phytokeys.28.6143-treatment9.xml]

<!DOCTYPE tp:taxon-treatment
  PUBLIC "-//TaxonX//DTD Taxonomic Treatment Publishing DTD v0 20100105//EN" "tax-treatment-NSO.dtd">
<tp:taxon-treatment xmlns:tp="http://www.plazi.org/taxpub"><tp:treatment-meta><mixed-citation publication-type="journal"><person-group><name><surname>Wagner</surname><given-names>Warren L.</given-names></name><name><surname>Krakos</surname><given-names>Kyra N.</given-names></name><name><surname>Hoch</surname><given-names>Peter C.</given-names></name></person-group><article-title>Taxonomic changes in <italic>Oenothera</italic> sections <italic>Gaura</italic> and <italic>Calylophus</italic> (Onagraceae)</article-title><source>PhytoKeys</source><day>4</day><month>11</month><year>2013</year><volume>2013</volume><issue>28</issue><fpage>61</fpage><lpage>72</lpage><pub-id pub-id-type="doi">10.3897/phytokeys.28.6143</pub-id></mixed-citation></tp:treatment-meta><tp:nomenclature><tp:taxon-name>
                        <tp:taxon-name-part taxon-name-part-type="genus">Gaura</tp:taxon-name-part>
                        <tp:taxon-name-part taxon-name-part-type="species">glandulosa</tp:taxon-name-part>
                        <object-id xmlns:xlink="http://www.w3.org/1999/xlink" xlink:type="simple">http://species-id.net/wiki/Gaura_glandulosa</object-id>
                    </tp:taxon-name><tp:taxon-authority>Wooton &amp; Standley, Contr. U.S. Natl. Herb. 16: 153. 1913.</tp:taxon-authority></tp:nomenclature><tp:treatment-sec sec-type="Type"><title>Type.</title><p>United States. New Mexico: Catron County, Reserve, 9 July 1906, E. O. Wootons.n. (Holotype: US 561072!; Isotype: US!).</p><p>Annual herb from a stout taproot, usually well-branched at the base and above, 15–100 cm tall, villous proximally, the leaves subglabrous to densely short-villous, becoming subglabrous, strigillose and/or glandular puberulent distally. Leaves: rosette leaves lyrate, 3–15 × 0.5–1 cm; cauline leaves 1–9 × 0.1–0.8 cm, linear to very narrowly elliptic or narrowly lanceolate, sinuate-dentate to subentire, subsessile. Flowers 4-merous, opening at sunset; floral tube 6–10 mm; sepals 6–12 mm; petals 5.5–9.5 mm; filaments 4–6 mm, anthers 2–3 mm, pollen 90–100% fertile; style 11–18.5 mm. Capsule indehiscent, 6–8 × 2–3 mm, nut-like, hard, woody, not reflexed, broadly winged on the angles and deeply furrowed between the angles, the body ellipsoid or narrowly obovoid, narrowed at the base but not stipitate. Seeds 4, 2–3 mm, ovoid, usually flattened on one or several sides by crowding in the fruit, yellowish to reddish brown. Gametic chromosome number: n = 7. Self-compatible.</p></tp:treatment-sec><tp:treatment-sec sec-type="Phenology and distribution"><title>Phenology and distribution.</title><p>Flowering from (May) June to October. In Arizona from eastern Mohave County south through the mountains of central Arizona to eastern Pima County and the southwestern quarter of New Mexico, and in Mexico southward in the Sierra Madre Occidental to eastern Sonora and throughout the western halves of Chihuahua and Durango, often in disturbed sites in or on sandy washes, slopes, grasslands, meadows, pinyon-juniper or ponderosa pine woodlands, and sometimes on volcanic cinders; 760–2750 m.</p><p><italic><tp:taxon-name>Oenothera podocarpa</tp:taxon-name></italic> is the first species to branch off in the subsect. <italic><tp:taxon-name>Gaura</tp:taxon-name></italic> clade (<xref ref-type="fig" rid="F1">Fig. 1</xref>), whereas <italic><tp:taxon-name>Oenothera hexandra</tp:taxon-name></italic> is nested well within the subsect. <italic><tp:taxon-name>Gaura</tp:taxon-name></italic> clade. The epithet “podocarpa” was selected among the three equally available names at the species rank for this species. Previously, <italic><tp:taxon-name>Gaura gracilis</tp:taxon-name></italic>, one of four species published simultaneously by Wooton and Standley,was selected by <xref ref-type="bibr" rid="B6">Munz (1938)</xref>, while placing the other three into synonymy. <xref ref-type="bibr" rid="B9">Tidestrom and Kittell (1941)</xref> apparently unaware of the Munz publication selected <italic><tp:taxon-name>Gaura glandulosa</tp:taxon-name></italic>, but were incorrect as they should have used <italic><tp:taxon-name>Gaura gracilis</tp:taxon-name></italic>. They did not establish any new priority.</p></tp:treatment-sec><tp:treatment-sec><!--Section generated to contain objects referenced in tp:taxon-treatment.--><fig id="F1" position="float" orientation="portrait"><label>Figure 1.</label><caption><p>Portion of a Bayesian tree of <italic><tp:taxon-name>Oenothera</tp:taxon-name></italic> sect. <italic><tp:taxon-name>Gaura</tp:taxon-name></italic> within a larger analysis of one of two major clades of <italic><tp:taxon-name>Oenothera</tp:taxon-name></italic>, which has been referred to as clade B by <xref ref-type="bibr" rid="B12">Wagner et al. (2007)</xref> with several outgroup species of the other major clade (A) of <italic><tp:taxon-name>Oenothera</tp:taxon-name></italic> from Krakos et al. (unpubl.). The phylogeny is based on nuclear sequences of <italic>ITS</italic> and <italic>ETS</italic> and the chloroplast markers <italic>rps</italic>16, <italic>ndh</italic>F, <italic>trn</italic>L-F, and <italic>rbcl</italic>. The labels use the most recent prior taxonomy, placing the group in <italic><tp:taxon-name>Oenothera</tp:taxon-name></italic> (<xref ref-type="bibr" rid="B12">Wagner et al. 2007</xref>), using the taxon delimitations of <xref ref-type="bibr" rid="B8">Raven and Gregory (1972)</xref>. The taxa involved in the proposed changes here are in bold. Numbers above nodes indicate Bayesian posterior probability values.</p></caption><graphic xmlns:xlink="http://www.w3.org/1999/xlink" xlink:href="PhytoKeys-028-061-g001.jpg" position="float" orientation="portrait" xlink:type="simple"/></fig></tp:treatment-sec><ref-list><ref id="B12"><mixed-citation xmlns:xlink="http://www.w3.org/1999/xlink" xlink:type="simple"><person-group><name name-style="western"><surname>Wagner</surname><given-names>WL</given-names></name><name name-style="western"><surname>Hoch</surname><given-names>PC</given-names></name><name name-style="western"><surname>Raven</surname><given-names>PH</given-names></name></person-group> (<year>2007</year>) <article-title>Revised classification of the Onagraceae.</article-title><source>Systematic Botany Monographs</source><volume>83</volume>: <fpage>1</fpage>-<lpage>240</lpage>.</mixed-citation></ref><ref id="B8"><mixed-citation xmlns:xlink="http://www.w3.org/1999/xlink" xlink:type="simple"><person-group><name name-style="western"><surname>Raven</surname><given-names>PH</given-names></name><name name-style="western"><surname>Gregory</surname><given-names>DP</given-names></name></person-group> (<year>1972</year>) <article-title>A revision of the genus <italic>Gaura</italic> (Onagraceae).</article-title><source>Memoirs of the Torrey Botanical Club.</source><volume>23</volume>: <fpage>1</fpage>–<lpage>96</lpage>. <comment>[published 22 January 1973]</comment></mixed-citation></ref><ref id="B6"><mixed-citation xmlns:xlink="http://www.w3.org/1999/xlink" xlink:type="simple"><person-group><name name-style="western"><surname>Munz</surname><given-names>PA</given-names></name></person-group> (<year>1938</year>) <article-title>Studies in Onagraceae XI. A revision of the genus <italic>Gaura</italic>.</article-title><source>Bulletin of the Torrey Botanical Club</source><volume>65</volume>: <fpage>105</fpage>-<lpage>122</lpage>. doi: <ext-link ext-link-type="uri" xlink:href="http://dx.doi.org/10.2307/2480964" xlink:type="simple">10.2307/2480964</ext-link></mixed-citation></ref><ref id="B9"><mixed-citation xmlns:xlink="http://www.w3.org/1999/xlink" xlink:type="simple"><person-group><name name-style="western"><surname>Tidestrom</surname><given-names>I</given-names></name><name name-style="western"><surname>Kittell</surname><given-names>T</given-names></name></person-group> (<year>1941</year>) <article-title>A Flora of Arizona and New Mexico.</article-title><publisher-name>Catholic University Press</publisher-name>.</mixed-citation></ref></ref-list></tp:taxon-treatment>
