# Supplementary material for: Taxonomic changes in Oenothera sections Gaura and Calylophus (Onagraceae)
Source: PhytoKeys. 2013 Nov 4;(28):61–72. doi: 10.3897/phytokeys.28.6143 (PMC3881414; doi:10.3897/phytokeys.28.6143)
Supplement: XML Treatment for Oenothera capillifolia [file phytokeys.28.6143-treatment11.xml]

<!DOCTYPE tp:taxon-treatment
  PUBLIC "-//TaxonX//DTD Taxonomic Treatment Publishing DTD v0 20100105//EN" "tax-treatment-NSO.dtd">
<tp:taxon-treatment xmlns:tp="http://www.plazi.org/taxpub"><tp:treatment-meta><mixed-citation publication-type="journal"><person-group><name><surname>Wagner</surname><given-names>Warren L.</given-names></name><name><surname>Krakos</surname><given-names>Kyra N.</given-names></name><name><surname>Hoch</surname><given-names>Peter C.</given-names></name></person-group><article-title>Taxonomic changes in <italic>Oenothera</italic> sections <italic>Gaura</italic> and <italic>Calylophus</italic> (Onagraceae)</article-title><source>PhytoKeys</source><day>4</day><month>11</month><year>2013</year><volume>2013</volume><issue>28</issue><fpage>61</fpage><lpage>72</lpage><pub-id pub-id-type="doi">10.3897/phytokeys.28.6143</pub-id></mixed-citation></tp:treatment-meta><tp:nomenclature><label>7.</label><tp:taxon-name>
                        <tp:taxon-name-part taxon-name-part-type="genus">Oenothera</tp:taxon-name-part>
                        <tp:taxon-name-part taxon-name-part-type="species">capillifolia</tp:taxon-name-part>
                        <object-id xmlns:xlink="http://www.w3.org/1999/xlink" xlink:type="simple">http://species-id.net/wiki/Oenothera_capillifolia</object-id>
                    </tp:taxon-name><tp:taxon-authority>Scheele, Linnaea 21: 576. 1848.</tp:taxon-authority></tp:nomenclature><tp:treatment-sec sec-type="Basionym"><title>Basionym.</title><p><italic><tp:taxon-name>Meriolix capillifolia</tp:taxon-name></italic> (Scheele) Small, Fl. S.E. U.S. 846, 1335. 1903.</p></tp:treatment-sec><tp:treatment-sec sec-type="Type"><title>Type.</title><p>United States. Texas: Comal County, NewBraunfels, April (1846?), Ferdinand Roemers.n. (not located). —United States. Texas: Comal County, NewBraunfels, May 1850, F. Lindheimer 809 (Neotype: here designated, US-502186!; Isoneotypes: ARIZ, DS, F, GH, MO!, NMC, NY, OKL, PH, TEX, UC).</p><p><xref ref-type="bibr" rid="B10">Towner (1977)</xref> subdivided <italic><tp:taxon-name>Oenothera capillifolia</tp:taxon-name></italic> into two subspecies. We here continue to use his classification with the new nomenclature.</p><!--PageBreak--></tp:treatment-sec><ref-list><ref id="B10"><mixed-citation xmlns:xlink="http://www.w3.org/1999/xlink" xlink:type="simple"><person-group><name name-style="western"><surname>Towner</surname><given-names>HF</given-names></name></person-group> (<year>1977</year>) <article-title>The biosystematics of <italic>Calylophus</italic> (Onagraceae).</article-title><source>Annals of the Missouri Botanical Garden</source><volume>64</volume>: <fpage>48</fpage>-<lpage>120</lpage>. doi: <ext-link ext-link-type="uri" xlink:href="http://dx.doi.org/10.2307/2395236" xlink:type="simple">10.2307/2395236</ext-link></mixed-citation></ref></ref-list></tp:taxon-treatment>
