# Supplementary material for: Taxonomic changes in Oenothera sections Gaura and Calylophus (Onagraceae)
Source: PhytoKeys. 2013 Nov 4;(28):61–72. doi: 10.3897/phytokeys.28.6143 (PMC3881414; doi:10.3897/phytokeys.28.6143)
Supplement: XML Treatment for Oenothera capillifolia Scheele subsp. capillifolia [file phytokeys.28.6143-treatment12.xml]

<!DOCTYPE tp:taxon-treatment
  PUBLIC "-//TaxonX//DTD Taxonomic Treatment Publishing DTD v0 20100105//EN" "tax-treatment-NSO.dtd">
<tp:taxon-treatment xmlns:tp="http://www.plazi.org/taxpub"><tp:treatment-meta><mixed-citation publication-type="journal"><person-group><name><surname>Wagner</surname><given-names>Warren L.</given-names></name><name><surname>Krakos</surname><given-names>Kyra N.</given-names></name><name><surname>Hoch</surname><given-names>Peter C.</given-names></name></person-group><article-title>Taxonomic changes in <italic>Oenothera</italic> sections <italic>Gaura</italic> and <italic>Calylophus</italic> (Onagraceae)</article-title><source>PhytoKeys</source><day>4</day><month>11</month><year>2013</year><volume>2013</volume><issue>28</issue><fpage>61</fpage><lpage>72</lpage><pub-id pub-id-type="doi">10.3897/phytokeys.28.6143</pub-id></mixed-citation></tp:treatment-meta><tp:nomenclature><label>7a.</label><tp:taxon-name>
                        <tp:taxon-name-part taxon-name-part-type="genus">Oenothera</tp:taxon-name-part>
                        <tp:taxon-name-part taxon-name-part-type="species">capillifolia</tp:taxon-name-part>
                        <tp:taxon-name-part taxon-name-part-type="taxon-authority">Scheele</tp:taxon-name-part>
                        <tp:taxon-name-part taxon-name-part-type="taxon-status">subsp.</tp:taxon-name-part>
                        <tp:taxon-name-part taxon-name-part-type="subspecies">capillifolia</tp:taxon-name-part>
                    </tp:taxon-name><tp:nomenclature-citation-list><tp:nomenclature-citation><tp:taxon-name>Oenothera berlandieri</tp:taxon-name><comment> subsp. <italic>pinifolia</italic> (Engelmann) W. L. Wagner &amp; Hoch, Syst. Bot Monogr. 83: 211. 2007.</comment></tp:nomenclature-citation></tp:nomenclature-citation-list></tp:nomenclature><tp:treatment-sec sec-type="Basionym"><title>Basionym.</title><p><italic><tp:taxon-name>Oenothera serrulata</tp:taxon-name></italic> var. <italic>pinifolia</italic> Engelmann in A. Gray, Bost. J. Nat. Hist. 6: 189. 1850. <italic><tp:taxon-name>Meriolix serrulata</tp:taxon-name></italic> var. <italic>pinifolia</italic> (Engelmann) Small, Bull. Torrey Bot. Club 23: 187. 1896. <italic><tp:taxon-name>Oenothera serrulata pinifolia</tp:taxon-name></italic> (Engelmann) Munz, N. Amer. Fl., ser. 2, 5: 141. 1965. <italic><tp:taxon-name>Calylophus berlandieri pinifolius</tp:taxon-name></italic> (Engelmann) Towner, Ann. Missouri Bot. Gard. 64: 107. 1977.</p></tp:treatment-sec><tp:treatment-sec sec-type="Type"><title>Type.</title><p>United States. Texas: Comal County, New Braunfels, Apr-May 1846, F. Lindheimer 394 (Holotype: MO-122323!; Isotypes: DS, GH [2]!, K [3]! MO!, NY!, PH, RSA, US!, YU!).</p></tp:treatment-sec></tp:taxon-treatment>
