# Supplementary material for: Taxonomic changes in Oenothera sections Gaura and Calylophus (Onagraceae)
Source: PhytoKeys. 2013 Nov 4;(28):61–72. doi: 10.3897/phytokeys.28.6143 (PMC3881414; doi:10.3897/phytokeys.28.6143)
Supplement: XML Treatment for Oenothera capillifolia Scheele subsp. berlandieri [file phytokeys.28.6143-treatment13.xml]

<!DOCTYPE tp:taxon-treatment
  PUBLIC "-//TaxonX//DTD Taxonomic Treatment Publishing DTD v0 20100105//EN" "tax-treatment-NSO.dtd">
<tp:taxon-treatment xmlns:tp="http://www.plazi.org/taxpub"><tp:treatment-meta><mixed-citation publication-type="journal"><person-group><name><surname>Wagner</surname><given-names>Warren L.</given-names></name><name><surname>Krakos</surname><given-names>Kyra N.</given-names></name><name><surname>Hoch</surname><given-names>Peter C.</given-names></name></person-group><article-title>Taxonomic changes in <italic>Oenothera</italic> sections <italic>Gaura</italic> and <italic>Calylophus</italic> (Onagraceae)</article-title><source>PhytoKeys</source><day>4</day><month>11</month><year>2013</year><volume>2013</volume><issue>28</issue><fpage>61</fpage><lpage>72</lpage><pub-id pub-id-type="doi">10.3897/phytokeys.28.6143</pub-id></mixed-citation></tp:treatment-meta><tp:nomenclature><label>7b.</label><tp:taxon-name>
                        <tp:taxon-name-part taxon-name-part-type="genus">Oenothera</tp:taxon-name-part>
                        <tp:taxon-name-part taxon-name-part-type="species">capillifolia</tp:taxon-name-part>
                        <tp:taxon-name-part taxon-name-part-type="taxon-authority">Scheele</tp:taxon-name-part>
                        <tp:taxon-name-part taxon-name-part-type="taxon-status">subsp.</tp:taxon-name-part>
                        <tp:taxon-name-part taxon-name-part-type="subspecies">berlandieri</tp:taxon-name-part>
                        <object-id xmlns:xlink="http://www.w3.org/1999/xlink" xlink:type="simple">urn:lsid:ipni.org:names:77133601-1</object-id>
                    </tp:taxon-name><tp:taxon-authority>(Spach) W.L. Wagner &amp; Hoch</tp:taxon-authority><tp:taxon-status xmlns:xlink="http://www.w3.org/1999/xlink" xlink:type="simple">comb. nov.</tp:taxon-status></tp:nomenclature><tp:treatment-sec sec-type="Basionym"><title>Basionym.</title><p><italic><tp:taxon-name>Calylophus berlandieri</tp:taxon-name></italic> Spach, Ann. Sci. Nat. Bot., sér. 2, 4: 272. Nov. 1835. <italic><tp:taxon-name>Oenothera berlandieri</tp:taxon-name></italic> (Spach) Steud., Nom. Bot., ed. 2. 2: 206. 1841, non D. Dietr. Dec. 1840. <italic><tp:taxon-name>Meriolix berlandieri</tp:taxon-name></italic> (Spach) Walp., Repert. Bot. Syst. 2: 79. 1843. <italic><tp:taxon-name>Calylophus drummondianus</tp:taxon-name></italic> Spach subsp. <italic>berlandieri</italic> (Spach) Towner &amp; Raven, Madroño 20: 243. 1970.</p></tp:treatment-sec><tp:treatment-sec sec-type="Type"><title>Type.</title><p>United States. Texas: Bahia del Espiritu Santo [probably in present Calhoun County, March or May 1829], Jean Louis Berlandier 539=1919 (Holotype: P; Isotypes: GH!, PH).</p></tp:treatment-sec></tp:taxon-treatment>
